# Supplementary material for: Africanized bees extend their distribution in California
Source: PLoS One. 2018 Jan 18;13(1):e0190604. doi: 10.1371/journal.pone.0190604 (PMC5773081; doi:10.1371/journal.pone.0190604)
Supplement: S1 Table — (XLSX) [file pone.0190604.s001.xlsx]

## Sheet: Table 1
County	Latitude	Longitude	# AHBs	# Bees sampled
Alameda	37.3324	121.592	1	12
Alameda	37.3428	121.585	0	11
Alameda	37.8834	122.301	0	20
Butte	39.7036	-121.791	0	10
Butte	39.7249	-121.801	0	5
Butte	39.7536	-121.859	0	9
Butte	39.9752	-121.568	0	5
Contra Costa	37.7086	121.862	3	14
Contra Costa	37.729	121.931	0	24
Contra Costa	37.7416	121.956	2	25
Contra Costa	37.7572	121.946	0	10
Contra Costa	37.7687	121.981	0	10
Contra Costa	37.7702	121.983	0	9
Contra Costa	37.7703	121.984	0	10
Contra Costa	37.7833	121.942	0	15
Contra Costa	37.8233	122.001	0	24
Contra Costa	37.8935	122.056	0	24
Contra Costa	37.8979	121.981	0	25
Contra Costa	37.8998	122.301	0	23
Contra Costa	37.9029	122.063	0	17
Contra Costa	37.9316	122.323	0	24
Contra Costa	37.9812	122.324	2	23
Fresno	36.0335	120.584	0	5
Fresno	36.7393	-119.769	1	4
Fresno	36.7396	-119.793	1	6
Fresno	36.7423	-119.801	0	3
Fresno	36.7792	-119.737	1	6
Marin	37.53'52.6"	122.31'59.6"	0	8
Marin	37.53'58.06"	122.32'35"	0	5
Marin	37.54'.2"	122.31'49.9"	0	8
Marin	37.54'21.6"	122.33'3.87"	0	7
Marin	37.56'3"	122.32'8.34"	0	8
Marin	37.57'14.4396"	122.31'45.9984"	0	6
Marin	37.57'5.85"	122.32'33.5"	0	7
Marin	37.58'30.3"	122.30'43.14"	0	6
Marin	37.58'33.4"	122.33'1.1"	0	7
Marin	37.58'39.8"	122.32'49.5"	0	5
Merced	37.2971	-120.476	0	9
Merced	37.3042	-120.472	1	8
Monterey	36.0364	121.141	5	5
Monterey	36.0704	121.012	0	5
Monterey	36.1137	121.045	0	1
Monterey	36.1221	121.068	0	5
Monterey	36.158	121.108	0	5
Monterey	36.3549	121.539	0	15
Monterey	36.3573	121.519	0	13
Monterey	36.3583	121.54	0	19
Monterey	36.3591	121.545	0	2
Monterey	36.3601	121.537	0	6
Monterey	36.3614	121.509	0	15
Monterey	36.3621	121.538	0	16
Monterey	36.3688	121.541	0	16
Monterey	36.3706	121.544	0	18
Monterey	36.3707	121.509	13	13
Monterey	36.378	121.559	0	16
Monterey	36.3857	121.487	0	17
Monterey	36.4012	121.384	4	23
Monterey	36.4021	121.393	19	19
Monterey	36.4119	121.48	0	14
Monterey	36.4214	121.365	1	9
Monterey	36.4224	121.4	1	22
Monterey	36.4238	121.37	0	20
Monterey	36.4333	121.348	16	18
Monterey	36.4676	121.431	0	21
Monterey	36.5052	121.321	13	13
Monterey	36.5093	121.326	1	14
Monterey	36.5122	121.257	13	17
Monterey	36.5309	121.338	0	10
Monterey	36.532	121.339	0	10
Monterey	36.5436	121.381	0	6
Monterey	36.5556	121.479	0	6
Monterey	36.5631	121.331	0	2
Monterey	36.5642	121.445	0	8
Monterey	36.5725	121.331	0	10
Monterey	36.579	121.433	0	2
Monterey	36.5813	121.432	0	2
Monterey	36.5878	121.447	0	6
Monterey	36.5953	121.43	0	6
Monterey	36.6805	121.653	2	20
Monterey	N/A	N/A	0	31
Napa	38.2078	122.166	1	11
Napa	38.2304	122.256	0	15
Napa	38.251	122.379	0	4
Napa	38.3061	122.298	0	16
Napa	38.3994	122.359	0	21
Napa	38.4368	122.402	0	30
Nevada	N/A	N/A	0	30
Nevada	N/A	N/A	0	30
Placer	38.7937	-121.358	0	5
Placer	38.7958	-121.311	0	10
Sacramento	38.5312	-121.577	1	10
Sacramento	38.5463	-121.569	0	10
Sacramento	38.5729	-121.58	0	10
Sacramento	38.5908	-121.549	0	10
Sacramento	38.6436	-121.494	0	10
Sacramento	38.6483	-121.438	0	10
Sacramento	38.6699	-121.471	0	11
Sacramento	38.6947	-121.271	0	15
Sacramento	38.7275	-121.271	0	10
San Benito	36.393	121.044	0	26
San Benito	36.502	121.234	20	20
San Benito	36.504	121.247	0	20
San Benito	36.512	121.239	1	22
San Benito	36.5176	121.226	2	21
San Francisco	37.7303	-122.47	0	11
San Francisco	37.747	-122.46	0	9
San Francisco	37.7905	-122.453	0	10
San Francisco	37.7935	-122.427	0	10
San Francisco	n/a	n/a	0	10
San Joaquin	37.5529	121.191	0	10
San Joaquin	37.5543	121.172	0	12
San Joaquin	37.572	121.166	1	17
San Joaquin	37.5742	121.182	0	11
San Joaquin	37.5745	121.211	0	10
San Joaquin	37.5894	121.172	0	20
San Joaquin	37.5928	121.203	1	17
San Joaquin	38.0391	121.192	2	31
San Joaquin	38.0485	121.181	0	10
San Luis Obispo	35.0499	120.455	0	5
San Luis Obispo	35.1302	120.599	14	19
San Luis Obispo	35.226	-120.627	1	15
San Luis Obispo	35.2499	-120.643	4	15
San Luis Obispo	35.2591	-120.676	0	14
San Luis Obispo	35.2656	-120.653	9	18
San Luis Obispo	35.277	-120.664	0	21
San Luis Obispo	35.3876	120.382	0	2
San Luis Obispo	35.3957	120.357	0	2
San Luis Obispo	35.4097	120.418	0	5
San Luis Obispo	35.4651	120.428	0	5
San Luis Obispo	35.5236	120.503	0	5
San Luis Obispo	35.5579	120.522	0	5
San Luis Obispo	36.523	-120.688	0	19
San Luis Obispo	38.596	120.545	0	4
San Mateo	37.466	122.238	0	12
San Mateo	37.4788	122.227	1	11
San Mateo	37.488	122.256	0	15
San Mateo	37.4893	122.236	0	13
San Mateo	37.4933	122.233	0	15
San Mateo	37.22'22.314"	122.12'35.2484"	0	6
San Mateo	37.23'4.056"	122.14'1.8888"	0	5
San Mateo	37.27'2.8476"	122.11'29.3784"	0	6
San Mateo	37.27'27.9972"	122.13'24.6576"	0	7
San Mateo	37.28'7.5792"	122.15'2.088"	0	7
San Mateo	37.29'31.9056"	122.15'27.4824"	0	7
San Mateo	37.30'43.938"	122.15'40.59"	0	5
San Mateo	37.31'28.0272"	122.16'16.194"	0	6
San Mateo	37.33'49.2552"	122.19'41.7144"	0	10
San Mateo	37.34'55.1568"	122.21'18.7704"	0	5
San Mateo	37.35'32.2656"	122.22'46.6104"	0	5
San Mateo	37.36'1.368"	122.24'20.088"	0	5
San Mateo	37.36'58.2336"	122.25'20.9856"	0	5
San Mateo	37.37'10.8"	122.25'9.8"	0	5
San Mateo	37.38'22.218"	122.25'59.7324"	0	5
San Mateo	37.38'27.6828"	122.25'22.7964"	0	6
San Mateo	37.39'19.7064"	122.24'31.5648"	0	5
Santa Barbara	34.4186	119.654	2	3
Santa Barbara	34.4222	119.651	7	18
Santa Barbara	34.4242	119.704	8	22
Santa Barbara	34.4248	119.683	9	15
Santa Barbara	34.5363	119.862	5	9
Santa Barbara	34.8256	120.36	0	25
Santa Barbara	34.9552	120.454	1	21
Santa Clara	37.0024	121.409	0	9
Santa Clara	37.007	121.376	0	7
Santa Clara	37.4043	122.127	2	10
Santa Clara	37.4224	122.142	1	10
Santa Clara	37.4289	122.147	0	11
Santa Clara	37.4338	122.124	0	11
Santa Clara	37.4508	122.136	0	7
Santa Clara	37.4672	122.14	0	9
Santa Clara	37.17'21.4188"	121.55'28.7796"	1	9
Santa Clara	37.18'.432"	121.54'52.0776"	0	10
Santa Clara	37.18'31.6872"	121.53'29.9508"	0	13
Santa Clara	37.18'39.3444"	121.52'51.1932"	2	11
Santa Clara	37.19'50.7684"	121.55'3.8604"	1	12
Santa Clara	37.20'23.5704"	121.55'56.226"	0	10
Santa Clara	37.20'36.6972"	121.53'21.4656"	0	10
Santa Clara	37.21'35.5716"	121.53'20.112"	0	10
Santa Clara	37.21'45.846"	122.1'14.8008"	0	11
Santa Clara	37.22'45.9552"	121.52'28.4664"	0	10
Santa Clara	37.26'17.13"	122.8'57.87"	0	5
Santa Clara	37.26'27.5388"	122.10'3.1476"	0	6
Santa Cruz	36.9123	121.765	0	10
Santa Cruz	36.9166	121.769	0	9
Santa Cruz	36.9247	121.758	0	8
Santa Cruz	36.9294	121.771	0	11
Santa Cruz	36.9566	122.028	0	11
Santa Cruz	36.9577	122.026	2	14
Santa Cruz	36.9647	122.025	0	10
Santa Cruz	36.9711	122.007	0	25
Santa Cruz	36.9715	122.031	1	19
Santa Cruz	36.9729	122.014	0	15
Santa Cruz	36.57'24.1776"	122.1'44.1228"	0	10
Santa Cruz	36.57'35.1612"	121.59'28.1184"	0	5
Santa Cruz	36.57'51.0588"	121.57'41.3748"	0	10
Santa Cruz	36.58'27.0228"	122.0'46.6308"	0	10
Santa Cruz	36.58'3.54"	122.2'25.4184"	0	10
Shasta	40.4968	-122.309	0	11
Shasta	40.524	-122.471	0	6
Shasta	40.5718	-122.376	0	10
Shasta	40.5781	-122.421	0	11
Shasta	40.5865	-122.405	0	5
Shasta	40.6153	-122.368	0	5
Solano	38.0813	122.233	0	10
Solano	38.2252	122.13	2	30
Solano	38.2582	122.067	0	24
Solano	38.2922	122.033	1	24
Solano	38.3253	122.489	0	6
Sonoma	38.2908	122.447	0	7
Sonoma	38.2937	122.474	0	24
Sonoma	38.3276	122.49	0	13
Stanislaus	37.3587	120.582	2	9
Stanislaus	37.3918	120.565	2	11
Stanislaus	37.4015	121.151	0	25
Stanislaus	37.404	120.573	1	32
Stanislaus	37.4076	120.594	8	10
Stanislaus	37.4111	121.335	1	30
Stanislaus	37.4158	121.044	2	24
Stanislaus	37.6038	121.014	8	10
Stanislaus	37.6155	121.037	1	15
Stanislaus	37.6953	120.974	5	12
Sutter	39.1265	-121.572	0	5
Sutter	39.1507	-121.587	0	5
Yolo	38.6706	-121.727	0	6

## Sheet: Sheet2
Monterey	36.0364	121.141	5	5
Monterey	36.4021	121.393	19	19
Monterey	36.4333	121.348	16	18
Monterey	36.3707	121.509	13	13
Monterey	36.5052	121.321	13	13
Monterey	36.5122	121.257	13	17
Monterey	36.4012	121.384	4	23
Monterey	36.6805	121.653	2	20
Monterey	36.4214	121.365	1	9
Monterey	36.4224	121.4	1	22
Monterey	36.5093	121.326	1	14
Monterey	36.0704	121.012	0	5
Monterey	36.1137	121.045	0	1
Monterey	36.1221	121.068	0	5
Monterey	36.158	121.108	0	5
Monterey	36.3549	121.539	0	15
Monterey	36.3573	121.519	0	13
Monterey	36.3583	121.54	0	19
Monterey	36.3591	121.545	0	2
Monterey	36.3601	121.537	0	6
Monterey	36.3614	121.509	0	15
Monterey	36.3621	121.538	0	16
Monterey	36.3688	121.541	0	16
Monterey	36.3706	121.544	0	18
Monterey	36.378	121.559	0	16
Monterey	36.3857	121.487	0	17
Monterey	36.4119	121.48	0	14
Monterey	36.4238	121.37	0	20
Monterey	36.4676	121.431	0	21
Monterey	36.5309	121.338	0	10
Monterey	36.532	121.339	0	10
Monterey	36.5436	121.381	0	6
Monterey	36.5556	121.479	0	6
Monterey	36.5631	121.331	0	2
Monterey	36.5642	121.445	0	8
Monterey	36.5725	121.331	0	10
Monterey	36.579	121.433	0	2
Monterey	36.5813	121.432	0	2
Monterey	36.5878	121.447	0	6
Monterey	36.5953	121.43	0	6
Monterey	N/A	N/A	0	31

## Sheet: Sheet4
County	Latitude	Longitude	# AHBs	# Bees sampled
San Benito	36.502	121.234	20	20
Monterey	36.4021	121.393	19	19
Monterey	36.4333	121.348	16	18
San Luis Obispo	35.1302	120.599	14	19
Monterey	36.3707	121.509	13	13
Monterey	36.5052	121.321	13	13
Monterey	36.5122	121.257	13	17
San Luis Obispo	35.2656	-120.653	9	18
Santa Barbara	34.4248	119.683	9	15
Santa Barbara	34.4242	119.704	8	22
Stanislaus	37.4076	120.594	8	10
Stanislaus	37.6038	121.014	8	10
Santa Barbara	34.4222	119.651	7	18
Monterey	36.0364	121.141	5	5
Santa Barbara	34.5363	119.862	5	9
Stanislaus	37.6953	120.974	5	12
Monterey	36.4012	121.384	4	23
San Luis Obispo	35.2499	-120.643	4	15
Contra Costa	37.7086	121.862	3	14
Contra Costa	37.7416	121.956	2	25
Contra Costa	37.9812	122.324	2	23
Monterey	36.6805	121.653	2	20
San Benito	36.5176	121.226	2	21
San Joaquin	38.0391	121.192	2	31
Santa Barbara	34.4186	119.654	2	3
Santa Clara	37.4043	122.127	2	10
Santa Clara	37.18'39.3444"	121.52'51.1932"	2	11
Santa Cruz	36.9577	122.026	2	14
Solano	38.2252	122.13	2	30
Stanislaus	37.3587	120.582	2	9
Stanislaus	37.3918	120.565	2	11
Stanislaus	37.4158	121.044	2	24
Alameda	37.3324	121.592	1	12
Fresno	36.7393	-119.769	1	4
Fresno	36.7396	-119.793	1	6
Fresno	36.7792	-119.737	1	6
Merced	37.3042	-120.472	1	8
Monterey	36.4214	121.365	1	9
Monterey	36.4224	121.4	1	22
Monterey	36.5093	121.326	1	14
Napa	38.2078	122.166	1	11
Sacramento	38.5312	-121.577	1	10
San Benito	36.512	121.239	1	22
San Joaquin	37.572	121.166	1	17
San Joaquin	37.5928	121.203	1	17
San Luis Obispo	35.226	-120.627	1	15
San Mateo	37.4788	122.227	1	11
Santa Barbara	34.9552	120.454	1	21
Santa Clara	37.4224	122.142	1	10
Santa Clara	37.17'21.4188"	121.55'28.7796"	1	9
Santa Clara	37.19'50.7684"	121.55'3.8604"	1	12
Santa Cruz	36.9715	122.031	1	19
Solano	38.2922	122.033	1	24
Stanislaus	37.404	120.573	1	32
Stanislaus	37.4111	121.335	1	30
Stanislaus	37.6155	121.037	1	15
Alameda	37.3428	121.585	0	11
Alameda	37.8834	122.301	0	20
Contra Costa	37.729	121.931	0	24
Contra Costa	37.7572	121.946	0	10
Contra Costa	37.7687	121.981	0	10
Contra Costa	37.7702	121.983	0	9
Contra Costa	37.7703	121.984	0	10
Contra Costa	37.7833	121.942	0	15
Contra Costa	37.8233	122.001	0	24
Contra Costa	37.8935	122.056	0	24
Contra Costa	37.8979	121.981	0	25
Contra Costa	37.8998	122.301	0	23
Contra Costa	37.9029	122.063	0	17
Contra Costa	37.9316	122.323	0	24
Fresno	36.0335	120.584	0	5
Fresno	36.7423	-119.801	0	3
Merced	37.2971	-120.476	0	9
Monterey	36.0704	121.012	0	5
Monterey	36.1137	121.045	0	1
Monterey	36.1221	121.068	0	5
Monterey	36.158	121.108	0	5
Monterey	36.3549	121.539	0	15
Monterey	36.3573	121.519	0	13
Monterey	36.3583	121.54	0	19
Monterey	36.3591	121.545	0	2
Monterey	36.3601	121.537	0	6
Monterey	36.3614	121.509	0	15
Monterey	36.3621	121.538	0	16
Monterey	36.3688	121.541	0	16
Monterey	36.3706	121.544	0	18
Monterey	36.378	121.559	0	16
Monterey	36.3857	121.487	0	17
Monterey	36.4119	121.48	0	14
Monterey	36.4238	121.37	0	20
Monterey	36.4676	121.431	0	21
Monterey	36.5309	121.338	0	10
Monterey	36.532	121.339	0	10
Monterey	36.5436	121.381	0	6
Monterey	36.5556	121.479	0	6
Monterey	36.5631	121.331	0	2
Monterey	36.5642	121.445	0	8
Monterey	36.5725	121.331	0	10
Monterey	36.579	121.433	0	2
Monterey	36.5813	121.432	0	2
Monterey	36.5878	121.447	0	6
Monterey	36.5953	121.43	0	6
Monterey	N/A	N/A	0	31
Napa	38.2304	122.256	0	15
Napa	38.251	122.379	0	4
Napa	38.3061	122.298	0	16
Napa	38.3994	122.359	0	21
Napa	38.4368	122.402	0	30
Sacramento	38.5463	-121.569	0	10
Sacramento	38.5729	-121.58	0	10
Sacramento	38.5908	-121.549	0	10
Sacramento	38.6436	-121.494	0	10
Sacramento	38.6483	-121.438	0	10
Sacramento	38.6699	-121.471	0	11
Sacramento	38.6947	-121.271	0	15
Sacramento	38.7275	-121.271	0	10
San Benito	36.393	121.044	0	26
San Benito	36.504	121.247	0	20
San Joaquin	37.5529	121.191	0	10
San Joaquin	37.5543	121.172	0	12
San Joaquin	37.5742	121.182	0	11
San Joaquin	37.5745	121.211	0	10
San Joaquin	37.5894	121.172	0	20
San Joaquin	38.0485	121.181	0	10
San Luis Obispo	35.0499	120.455	0	5
San Luis Obispo	35.2591	-120.676	0	14
San Luis Obispo	35.277	-120.664	0	21
San Luis Obispo	35.3876	120.382	0	2
San Luis Obispo	35.3957	120.357	0	2
San Luis Obispo	35.4097	120.418	0	5
San Luis Obispo	35.4651	120.428	0	5
San Luis Obispo	35.5236	120.503	0	5
San Luis Obispo	35.5579	120.522	0	5
San Luis Obispo	36.523	-120.688	0	19
San Luis Obispo	38.596	120.545	0	4
San Mateo	37.466	122.238	0	12
San Mateo	37.488	122.256	0	15
San Mateo	37.4893	122.236	0	13
San Mateo	37.4933	122.233	0	15
San Mateo	37.22'22.314"	122.12'35.2484"	0	6
San Mateo	37.23'4.056"	122.14'1.8888"	0	5
San Mateo	37.27'2.8476"	122.11'29.3784"	0	6
San Mateo	37.27'27.9972"	122.13'24.6576"	0	7
San Mateo	37.28'7.5792"	122.15'2.088"	0	7
San Mateo	37.29'31.9056"	122.15'27.4824"	0	7
San Mateo	37.30'43.938"	122.15'40.59"	0	5
San Mateo	37.31'28.0272"	122.16'16.194"	0	6
San Mateo	37.33'49.2552"	122.19'41.7144"	0	10
San Mateo	37.34'55.1568"	122.21'18.7704"	0	5
San Mateo	37.35'32.2656"	122.22'46.6104"	0	5
San Mateo	37.36'1.368"	122.24'20.088"	0	5
San Mateo	37.36'58.2336"	122.25'20.9856"	0	5
San Mateo	37.37'10.8"	122.25'9.8"	0	5
San Mateo	37.38'22.218"	122.25'59.7324"	0	5
San Mateo	37.38'27.6828"	122.25'22.7964"	0	6
San Mateo	37.39'19.7064"	122.24'31.5648"	0	5
Santa Barbara	34.8256	120.36	0	25
Santa Clara	37.0024	121.409	0	9
Santa Clara	37.007	121.376	0	7
Santa Clara	37.4289	122.147	0	11
Santa Clara	37.4338	122.124	0	11
Santa Clara	37.4508	122.136	0	7
Santa Clara	37.4672	122.14	0	9
Santa Clara	37.18'.432"	121.54'52.0776"	0	10
Santa Clara	37.18'31.6872"	121.53'29.9508"	0	13
Santa Clara	37.20'23.5704"	121.55'56.226"	0	10
Santa Clara	37.20'36.6972"	121.53'21.4656"	0	10
Santa Clara	37.21'35.5716"	121.53'20.112"	0	10
Santa Clara	37.21'45.846"	122.1'14.8008"	0	11
Santa Clara	37.22'45.9552"	121.52'28.4664"	0	10
Santa Clara	37.26'17.13"	122.8'57.87"	0	5
Santa Clara	37.26'27.5388"	122.10'3.1476"	0	6
Santa Cruz	36.9123	121.765	0	10
Santa Cruz	36.9166	121.769	0	9
Santa Cruz	36.9247	121.758	0	8
Santa Cruz	36.9294	121.771	0	11
Santa Cruz	36.9566	122.028	0	11
Santa Cruz	36.9647	122.025	0	10
Santa Cruz	36.9711	122.007	0	25
Santa Cruz	36.9729	122.014	0	15
Santa Cruz	36.57'24.1776"	122.1'44.1228"	0	10
Santa Cruz	36.57'35.1612"	121.59'28.1184"	0	5
Santa Cruz	36.57'51.0588"	121.57'41.3748"	0	10
Santa Cruz	36.58'27.0228"	122.0'46.6308"	0	10
Santa Cruz	36.58'3.54"	122.2'25.4184"	0	10
Solano	38.0813	122.233	0	10
Solano	38.2582	122.067	0	24
Solano	38.3253	122.489	0	6
Sonoma	38.2908	122.447	0	7
Stanislaus	37.4015	121.151	0	25

## Sheet: Sheet1
County	Latitude	Longitude	# AHBs	# Bees sampled
San Benito	36.502	121.234	20	20	100		100
Monterey	36.4021	121.393	19	19	100		100
Monterey	36.4333	121.348	16	18	88.8889		100
San Luis Obispo	35.1302	120.599	14	19	73.6842		100
Monterey	36.3707	121.509	13	13	100		100
Monterey	36.5052	121.321	13	13	100		88.8889
Monterey	36.5122	121.257	13	17	76.4706		80
San Luis Obispo	35.2656	-120.653	9	18	50		80
Santa Barbara	34.4248	119.683	9	15	60		76.4706
Santa Barbara	34.4242	119.704	8	22	36.3636		73.6842
Stanislaus	37.4076	120.594	8	10	80		66.6667
Stanislaus	37.6038	121.014	8	10	80		60
Santa Barbara	34.4222	119.651	7	18	38.8889		55.5556
Monterey	36.0364	121.141	5	5	100		50
Santa Barbara	34.5363	119.862	5	9	55.5556		41.6667
Stanislaus	37.6953	120.974	5	12	41.6667		38.8889
Monterey	36.4012	121.384	4	23	17.3913		36.3636
San Luis Obispo	35.2499	-120.643	4	15	26.6667		26.6667
Contra Costa	37.7086	121.862	3	14	21.4286		25
Contra Costa	37.7416	121.956	2	25	8		22.2222
Contra Costa	37.9812	122.324	2	23	8.69565		21.4286
Monterey	36.6805	121.653	2	20	10		20
San Benito	36.5176	121.226	2	21	9.52381		18.1818
San Joaquin	38.0391	121.192	2	31	6.45161		18.1818
Santa Barbara	34.4186	119.654	2	3	66.6667		17.3913
Santa Clara	37.4043	122.127	2	10	20		16.6667
Santa Clara	37.18'39.3444"	121.52'51.1932"	2	11	18.1818		16.6667
Santa Cruz	36.9577	122.026	2	14	14.2857		14.2857
Solano	38.2252	122.13	2	30	6.66667		12.5
Stanislaus	37.3587	120.582	2	9	22.2222		11.1111
Stanislaus	37.3918	120.565	2	11	18.1818		11.1111
Stanislaus	37.4158	121.044	2	24	8.33333		10
Alameda	37.3324	121.592	1	12	8.33333		10
Fresno	36.7393	-119.769	1	4	25		10
Fresno	36.7396	-119.793	1	6	16.6667		9.52381
Fresno	36.7792	-119.737	1	6	16.6667		9.09091
Merced	37.3042	-120.472	1	8	12.5		9.09091
Monterey	36.4214	121.365	1	9	11.1111		8.69565
Monterey	36.4224	121.4	1	22	4.54545		8.33333
Monterey	36.5093	121.326	1	14	7.14286		8.33333
Napa	38.2078	122.166	1	11	9.09091		8.33333
Sacramento	38.5312	-121.577	1	10	10		8
San Benito	36.512	121.239	1	22	4.54545		7.14286
San Joaquin	37.572	121.166	1	17	5.88235		6.66667
San Joaquin	37.5928	121.203	1	17	5.88235		6.66667
San Luis Obispo	35.226	-120.627	1	15	6.66667		6.66667
San Mateo	37.4788	122.227	1	11	9.09091		6.45161
Santa Barbara	34.9552	120.454	1	21	4.7619		5.88235
Santa Clara	37.4224	122.142	1	10	10		5.88235
Santa Clara	37.17'21.4188"	121.55'28.7796"	1	9	11.1111		5.26316
Santa Clara	37.19'50.7684"	121.55'3.8604"	1	12	8.33333		4.7619
Santa Cruz	36.9715	122.031	1	19	5.26316		4.54545
Solano	38.2922	122.033	1	24	4.16667		4.54545
Stanislaus	37.404	120.573	1	32	3.125		4.16667
Stanislaus	37.4111	121.335	1	30	3.33333		3.33333
Stanislaus	37.6155	121.037	1	15	6.66667		3.125
Alameda	37.3428	121.585	0	11
Alameda	37.8834	122.301	0	20
Butte	39.7036	-121.791	0	10
Butte	39.7249	-121.801	0	5
Butte	39.7536	-121.859	0	9
Butte	39.9752	-121.568	0	5
Contra Costa	37.729	121.931	0	24
Contra Costa	37.7572	121.946	0	10
Contra Costa	37.7687	121.981	0	10
Contra Costa	37.7702	121.983	0	9
Contra Costa	37.7703	121.984	0	10
Contra Costa	37.7833	121.942	0	15
Contra Costa	37.8233	122.001	0	24
Contra Costa	37.8935	122.056	0	24
Contra Costa	37.8979	121.981	0	25
Contra Costa	37.8998	122.301	0	23
Contra Costa	37.9029	122.063	0	17
Contra Costa	37.9316	122.323	0	24
Fresno	36.0335	120.584	0	5
Fresno	36.7423	-119.801	0	3
Marin	37.53'52.6"	122.31'59.6"	0	8
Marin	37.53'58.06"	122.32'35"	0	5
Marin	37.54'.2"	122.31'49.9"	0	8
Marin	37.54'21.6"	122.33'3.87"	0	7
Marin	37.56'3"	122.32'8.34"	0	8
Marin	37.57'14.4396"	122.31'45.9984"	0	6
Marin	37.57'5.85"	122.32'33.5"	0	7
Marin	37.58'30.3"	122.30'43.14"	0	6
Marin	37.58'33.4"	122.33'1.1"	0	7
Marin	37.58'39.8"	122.32'49.5"	0	5
Merced	37.2971	-120.476	0	9
Monterey	36.0704	121.012	0	5
Monterey	36.1137	121.045	0	1
Monterey	36.1221	121.068	0	5
Monterey	36.158	121.108	0	5
Monterey	36.3549	121.539	0	15
Monterey	36.3573	121.519	0	13
Monterey	36.3583	121.54	0	19
Monterey	36.3591	121.545	0	2
Monterey	36.3601	121.537	0	6
Monterey	36.3614	121.509	0	15
Monterey	36.3621	121.538	0	16
Monterey	36.3688	121.541	0	16
Monterey	36.3706	121.544	0	18
Monterey	36.378	121.559	0	16
Monterey	36.3857	121.487	0	17
Monterey	36.4119	121.48	0	14
Monterey	36.4238	121.37	0	20
Monterey	36.4676	121.431	0	21
Monterey	36.5309	121.338	0	10
Monterey	36.532	121.339	0	10
Monterey	36.5436	121.381	0	6
Monterey	36.5556	121.479	0	6
Monterey	36.5631	121.331	0	2
Monterey	36.5642	121.445	0	8
Monterey	36.5725	121.331	0	10
Monterey	36.579	121.433	0	2
Monterey	36.5813	121.432	0	2
Monterey	36.5878	121.447	0	6
Monterey	36.5953	121.43	0	6
Monterey	N/A	N/A	0	31
Napa	38.2304	122.256	0	15
Napa	38.251	122.379	0	4
Napa	38.3061	122.298	0	16
Napa	38.3994	122.359	0	21
Napa	38.4368	122.402	0	30
Nevada	N/A	N/A	0	30
Nevada	N/A	N/A	0	30
Placer	38.7937	-121.358	0	5
Placer	38.7958	-121.311	0	10
Sacramento	38.5463	-121.569	0	10
Sacramento	38.5729	-121.58	0	10
Sacramento	38.5908	-121.549	0	10
Sacramento	38.6436	-121.494	0	10
Sacramento	38.6483	-121.438	0	10
Sacramento	38.6699	-121.471	0	11
Sacramento	38.6947	-121.271	0	15
Sacramento	38.7275	-121.271	0	10
San Benito	36.393	121.044	0	26
San Benito	36.504	121.247	0	20
San Francisco	37.7303	-122.47	0	11
San Francisco	37.747	-122.46	0	9
San Francisco	37.7905	-122.453	0	10
San Francisco	37.7935	-122.427	0	10
San Francisco	n/a	n/a	0	10
San Joaquin	37.5529	121.191	0	10
San Joaquin	37.5543	121.172	0	12
San Joaquin	37.5742	121.182	0	11
San Joaquin	37.5745	121.211	0	10
San Joaquin	37.5894	121.172	0	20
San Joaquin	38.0485	121.181	0	10
San Luis Obispo	35.0499	120.455	0	5
San Luis Obispo	35.2591	-120.676	0	14
San Luis Obispo	35.277	-120.664	0	21
San Luis Obispo	35.3876	120.382	0	2
San Luis Obispo	35.3957	120.357	0	2
San Luis Obispo	35.4097	120.418	0	5
San Luis Obispo	35.4651	120.428	0	5
San Luis Obispo	35.5236	120.503	0	5
San Luis Obispo	35.5579	120.522	0	5
San Luis Obispo	36.523	-120.688	0	19
San Luis Obispo	38.596	120.545	0	4
San Mateo	37.466	122.238	0	12
San Mateo	37.488	122.256	0	15
San Mateo	37.4893	122.236	0	13
San Mateo	37.4933	122.233	0	15
San Mateo	37.22'22.314"	122.12'35.2484"	0	6
San Mateo	37.23'4.056"	122.14'1.8888"	0	5
San Mateo	37.27'2.8476"	122.11'29.3784"	0	6
San Mateo	37.27'27.9972"	122.13'24.6576"	0	7
San Mateo	37.28'7.5792"	122.15'2.088"	0	7
San Mateo	37.29'31.9056"	122.15'27.4824"	0	7
San Mateo	37.30'43.938"	122.15'40.59"	0	5
San Mateo	37.31'28.0272"	122.16'16.194"	0	6
San Mateo	37.33'49.2552"	122.19'41.7144"	0	10
San Mateo	37.34'55.1568"	122.21'18.7704"	0	5
San Mateo	37.35'32.2656"	122.22'46.6104"	0	5
San Mateo	37.36'1.368"	122.24'20.088"	0	5
San Mateo	37.36'58.2336"	122.25'20.9856"	0	5
San Mateo	37.37'10.8"	122.25'9.8"	0	5
San Mateo	37.38'22.218"	122.25'59.7324"	0	5
San Mateo	37.38'27.6828"	122.25'22.7964"	0	6
San Mateo	37.39'19.7064"	122.24'31.5648"	0	5
Santa Barbara	34.8256	120.36	0	25
Santa Clara	37.0024	121.409	0	9
Santa Clara	37.007	121.376	0	7
Santa Clara	37.4289	122.147	0	11
Santa Clara	37.4338	122.124	0	11
Santa Clara	37.4508	122.136	0	7
Santa Clara	37.4672	122.14	0	9
Santa Clara	37.18'.432"	121.54'52.0776"	0	10
Santa Clara	37.18'31.6872"	121.53'29.9508"	0	13
Santa Clara	37.20'23.5704"	121.55'56.226"	0	10
Santa Clara	37.20'36.6972"	121.53'21.4656"	0	10
Santa Clara	37.21'35.5716"	121.53'20.112"	0	10
Santa Clara	37.21'45.846"	122.1'14.8008"	0	11
Santa Clara	37.22'45.9552"	121.52'28.4664"	0	10
Santa Clara	37.26'17.13"	122.8'57.87"	0	5
Santa Clara	37.26'27.5388"	122.10'3.1476"	0	6
Santa Cruz	36.9123	121.765	0	10
Santa Cruz	36.9166	121.769	0	9
Santa Cruz	36.9247	121.758	0	8
Santa Cruz	36.9294	121.771	0	11
Santa Cruz	36.9566	122.028	0	11
Santa Cruz	36.9647	122.025	0	10
Santa Cruz	36.9711	122.007	0	25
Santa Cruz	36.9729	122.014	0	15
Santa Cruz	36.57'24.1776"	122.1'44.1228"	0	10
Santa Cruz	36.57'35.1612"	121.59'28.1184"	0	5
Santa Cruz	36.57'51.0588"	121.57'41.3748"	0	10
Santa Cruz	36.58'27.0228"	122.0'46.6308"	0	10
Santa Cruz	36.58'3.54"	122.2'25.4184"	0	10
Shasta	40.4968	-122.309	0	11
Shasta	40.524	-122.471	0	6
Shasta	40.5718	-122.376	0	10
Shasta	40.5781	-122.421	0	11
Shasta	40.5865	-122.405	0	5
Shasta	40.6153	-122.368	0	5
Solano	38.0813	122.233	0	10
Solano	38.2582	122.067	0	24
Solano	38.3253	122.489	0	6
Sonoma	38.2908	122.447	0	7
Sonoma	38.2937	122.474	0	24
Sonoma	38.3276	122.49	0	13
Stanislaus	37.4015	121.151	0	25
Sutter	39.1265	-121.572	0	5
Sutter	39.1507	-121.587	0	5
Yolo	38.6706	-121.727	0	6
